# Supplementary material for: Biodegradable Microcapsules of Poly(Butylene Adipate-co-Terephthalate) (PBAT) as Isocyanate Carriers and the Effect of the Process Parameters
Source: Polymers (Basel). 2023 Jan 28;15(3):665. doi: 10.3390/polym15030665 (PMC9921966; doi:10.3390/polym15030665)
Supplement: Supplementary file 1 [file polymers-15-00665-s001.zip]

Archive with 1 entries (1 files):
- polymers-2172211-supplementary.pdf
